# Supplementary material for: Anti-Obesity, Lipid-Lowering, and Anti-Hyperglycemic Effects of CB-02 in High-Fat-Diet-Induced Obese Mice
Source: Molecules. 2025 Sep 10;30(18):3678. doi: 10.3390/molecules30183678 (PMC12472232; doi:10.3390/molecules30183678)
Supplement: Supplementary file 1 [file molecules-30-03678-s001.zip]

Archive with 1 entries (1 files):
- molecules-3828344-supplementary.pdf
